# Supplementary material for: Expression of Transposable Elements in the Brain of the Drosophila melanogaster Model for Fragile X Syndrome
Source: Genes (Basel). 2023 May 9;14(5):1060. doi: 10.3390/genes14051060 (PMC10218032; doi:10.3390/genes14051060)
Supplement: Supplementary file 1 [file genes-14-01060-s001.zip]

Archive with 1 entries (1 files):
- genes-2343644-supplementary.pdf
